# Supplementary material for: Surface Response Methodology-Based Mixture Design to Study the Influence of Polyol Blend Composition on Polyurethanes’ Properties
Source: Molecules. 2018 Aug 3;23(8):1942. doi: 10.3390/molecules23081942 (PMC6222905; doi:10.3390/molecules23081942)
Supplement: Supplementary file 1 [file molecules-23-01942-s001.zip]

Archive with 1 entries (1 files):
- molecules-329206-supplementary.docx
